# Supplementary material for: A Transient Increase in the Serum ANCAs in Patients with SARS-CoV-2 Infection: A Signal of Subclinical Vasculitis or an Epiphenomenon with No Clinical Manifestations? A Pilot Study
Source: Viruses. 2021 Aug 29;13(9):1718. doi: 10.3390/v13091718 (PMC8473224; doi:10.3390/v13091718)
Supplement: Supplementary file 1 [file viruses-13-01718-s001.zip]

Archive with 1 entries (1 files):
- viruses-1321980-supplementary.pdf
